# Supplementary material for: De novo 454 sequencing of barcoded BAC pools for comprehensive gene survey and genome analysis in the complex genome of barley
Source: BMC Genomics. 2009 Nov 20;10:547. doi: 10.1186/1471-2164-10-547 (PMC2784808; doi:10.1186/1471-2164-10-547)
Supplement: Additional file 1 — Table S1. Clone and sequencing read data. Various information about Clones, raw data and assemblies. [file 1471-2164-10-547-S1.XLS]

## Sheet: S1
Suppl. tab 1: Clone and 454 sequencing read data
																		MIRA (best assembly)
				Run1	Run1	Run1	Run2	Run2	Run2	all runs	all runs	ratio	all runs	ratio	cleaned	cleaned	cleaned reads	sumcontigs	cov	reads per
BAC	Set	Pool	BAC_ID	numreads	colihits	vectorhits 1)	numreads	colihits	vectorhits 1)	numreads	colihits	coli	vectorhits 1)	vector 1)	numreads	length (bp)	av_readlength	length (bp)		100 kb insert	acc no.	Comment
1	1	MWG_1	HVVMRXALLhA0184G09	10367	587	268				10367	587	0.056622	268	0.0258513	9512	2232018	234.653	120316	18.5513	7905.85	AY268139	reference, complete sequence
2	1	MWG_1	HVVMRXALLhA0259I16	11352	506	301				11352	506	0.0445736	301	0.0265152	10545	2447930	232.141	125700	19.4744	8389.02	AF474373	reference, complete sequence
3	1	MWG_1	HVVMRXALLhA0631P08	10589	401	325				10850	1110	0.102304	353	0.0325346	9863	2337689	237.016	100966	23.1532	9768.63	DQ249273	reference, complete sequence
4	1	MWG_1	HVVMRXALLhA0711N16	11086	159	325				10589	401	0.0378695	325	0.0306922	10602	2465299	232.532	101682	24.2452	10426.6	AF427791 (pos.1...112920)	reference, complete sequence
5	1	MWG_1	HVVMRXALLhA0318G23	10850	1110	353				11086	159	0.0143424	325	0.0293163	9387	2203462	234.735	102855	21.423	9126.44	EU914128	reference, HTGS1, 19 unordered pieces
6	1	MWG_1	HVVMRXALLhA0390H12	10458	1043	365				10458	1043	0.0997323	365	0.0349015	9050	2137882	236.23	100214	21.3332	9030.67
7	1	MWG_1	HVVMRXALLhA0391L17	10498	528	349				10498	528	0.0502953	349	0.0332444	9621	2266968	235.627	105386	21.5111	9129.3
8	1	MWG_1	HVVMRXALLhA0394E12	12951	607	359				12951	607	0.046869	359	0.0277199	11985	2756596	230.004	103855	26.5427	11540.1
9	1	MWG_1	HVVMRXALLhA0394J08	9910	973	269				9910	973	0.0981837	269	0.0271443	8668	1998033	230.507	116879	17.0949	7416.22
10	1	MWG_1	HVVMRXALLhA0395I13	0	0	0	10728	1110	221	10728	1110	0.103468	221	0.0206003	9397	2146198	228.392	107883	19.8938	8710.36		data from 2nd run; 1st run no data
11	1	MWG_1	HVVMRXALLhA0395K01	0	0	0	9194	1556	200	9194	1556	0.169241	200	0.0217533	7438	1646421	221.353	100226	16.4271	7421.23		data from 2nd run; 1st run no data
12	1	MWG_1	HVVMRXALLhA0397J24	9677	281	289				9677	281	0.0290379	289	0.0298646	9107	2077921	228.167	114106	18.2104	7981.18
13	1	MWG_1	HVVMRXALLhA0511K08	8783	98	334				8783	98	0.0111579	334	0.038028	8351	1958560	234.53	97292	20.1307	8583.44
14	1	MWG_1	HVVMRXALLhA0530P23	12085	503	449				12085	503	0.0416218	449	0.0371535	11133	2543746	228.487	100687	25.2639	11057
15	1	MWG_1	HVVMRXALLhA0535K16	10832	310	352				10832	310	0.0286189	352	0.0324963	10170	2404462	236.427	106611	22.5536	9539.35
16	1	MWG_1	HVVMRXALLhA0543J14	10365	436	282				10365	436	0.0420646	282	0.0272069	9647	2255845	233.839	118725	19.0006	8125.5
17	1	MWG_1	HVVMRXALLhA0545D03	11180	357	342				11180	357	0.031932	342	0.0305903	10481	2434283	232.257	110483	22.0331	9486.53
18	1	MWG_1	HVVMRXALLhA0545E16	0	0	0	1817	26	50	1817	26	0.0143093	50	0.0275179	1741	304116	174.679	26285	2)	6623.55		sequencing and assembly outlier, resequenced
19	1	MWG_1	HVVMRXALLhA0545G08	10363	1318	276				10363	1318	0.127183	276	0.0266332	8769	2010287	229.249	108448	18.5369	8085.9
20	1	MWG_1	HVVMRXALLhA0545N14	10755	483	332				10755	483	0.0449093	332	0.0308694	9940	2336027	235.013	110911	21.0622	8962.14
21	1	MWG_1	HVVMRXALLhA0545O15	8749	155	308				8749	155	0.0177163	308	0.035204	8286	1893919	228.569	104475	18.128	7931.08
22	1	MWG_1	HVVMRXALLhA0548D01	11002	416	314				11002	416	0.0378113	314	0.0285403	10272	2398040	233.454	103592	23.1489	9915.82
23	1	MWG_1	HVVMRXALLhA0549F07	2943	49	73	8868	90	231	11811	139	0.0117687	304	0.0257387	11368	1947072	171.277	113181	17.2032	10044.1		data from 2 runs, 1st run few sequences
24	1	MWG_1	HVVMRXALLhA0549K14	11178	356	388				11178	356	0.0318483	388	0.034711	10434	2440003	233.851	92990	26.2394	11220.6
25	1	MWG_2	HVVMRXALLhA0551F04	11326	382	311				11326	382	0.0337277	311	0.0274589	10633	2465768	231.898	117665	20.9558	9036.67
26	1	MWG_2	HVVMRXALLhA0551K24	9742	1526	805				9742	1526	0.156641	805	0.0826319	7411	1500969	202.533	82602	2)	8971.94		assembly outlier
27	1	MWG_2	HVVMRXALLhA0553D15	11554	475	332				11554	475	0.0411113	332	0.0287346	10747	2474252	230.227	113213	21.8548	9492.73
28	1	MWG_2	HVVMRXALLhA0554O15	10774	643	323				10774	643	0.0596807	323	0.0299796	9808	2310468	235.57	100894	22.9	9721.09
29	1	MWG_2	HVVMRXALLhA0557H08	685	9	18	13396	1605	309	14081	1614	0.114623	327	0.0232228	12140	2622441	216.017	111880	23.4398	10850.9		data from 2 runs, 1st run few sequences
30	1	MWG_2	HVVMRXALLhA0557K19	11163	1063	333				11163	1063	0.0952253	333	0.0298307	9767	2277562	233.19	103284	22.0515	9456.45
31	1	MWG_2	HVVMRXALLhA0559A06	13357	280	409				13357	280	0.0209628	409	0.0306206	12668	2950248	232.89	109228	27.01	11597.8
32	1	MWG_2	HVVMRXALLhA0560C02	7553	247	202				7553	247	0.0327022	202	0.0267443	7104	1619805	228.013	109535	14.788	6485.6
33	1	MWG_2	HVVMRXALLhA0562H14	6231	721	184				6231	721	0.115712	184	0.0295298	5326	1222514	229.537	97597	12.5261	5457.13
34	1	MWG_2	HVVMRXALLhA0563H12	10785	171	399				10785	171	0.0158554	399	0.0369958	10215	2380379	233.028	102793	23.157	9937.45
35	1	MWG_2	HVVMRXALLhA0565E21	12812	644	399				12812	644	0.0502654	399	0.0311427	11769	2692838	228.808	202368	2)	5815.64		assembly outlier
36	1	MWG_2	HVVMRXALLhA0565H09	26	1	1	18526	1497	522	18552	1498	0.080746	523	0.028191	16531	3754528	227.12	100702	37.2835	16415.8		data from 2 runs, 1st run few sequences
37	1	MWG_2	HVVMRXALLhA0569F23	7874	119	296				7874	119	0.015113	296	0.0375921	7459	1715902	230.045	107228	16.0024	6956.21
38	1	MWG_2	HVVMRXALLhA0569H14	1722	88	49	5355	231	118	7077	319	0.0450756	167	0.0235976	6591	1142959	173.412	103507	2)	6367.69		sequencing and assembly outlier, data from 2 runs, 1st run few sequences
39	1	MWG_2	HVVMRXALLhA0573L13	14184	1115	407				14184	1115	0.0786097	407	0.0286943	12662	2877672	227.268	108689	26.4762	11649.8
40	1	MWG_2	HVVMRXALLhA0574K22	13040	709	412				13040	709	0.0543712	412	0.0315951	11919	2690847	225.761	119518	22.5142	9972.56
41	1	MWG_2	HVVMRXALLhA0575D20	10418	1671	144				10418	1671	0.160395	144	0.0138222	8603	1944372	226.011	212099	2)	4056.12		assembly outlier
42	1	MWG_2	HVVMRXALLhA0575D21	11033	685	276				11033	685	0.0620865	276	0.0250159	10072	2313567	229.703	112214	20.6175	8975.71
43	1	MWG_2	HVVMRXALLhA0576E07	0	0	0	2389	14	23	2389	14	0.00586019	23	0.00962746	2352	385481	163.895	18052	2)	13029		sequencing and assembly outlier, data from 2 runs, 1st run few sequences
44	1	MWG_2	HVVMRXALLhA0585F19	11893	263	514				11893	263	0.0221138	514	0.0432187	11116	2493486	224.315	78438	31.7893	14171.7
45	1	MWG_2	HVVMRXALLhA0588J02	11669	301	369				11669	301	0.0257948	369	0.0316222	10999	2473492	224.883	108622	22.7716	10125.9
46	1	MWG_2	HVVMRXALLhA0588J09	9594	1177	256				9594	1177	0.122681	256	0.0266833	8161	1883570	230.801	107599	17.5055	7584.64
47	1	MWG_2	HVVMRXALLhA0590J22	10321	322	348				10321	322	0.0311985	348	0.0337177	9651	2229089	230.97	101582	21.9437	9500.7
48	1	MWG_2	HVVMRXALLhA0590L12	11446	417	332				11446	417	0.0364319	332	0.0290058	10697	2491099	232.878	116501	21.3826	9181.9
1	2	FLI_3	HVVMRXALLhA0184G09	15236	554	420				15236	554	0.0363612	420	0.0275663	14262	3193062	223.886	121589	26.2611	11729.7	AY268139	reference, complete sequence
2	2	FLI_3	HVVMRXALLhA0259I16	9357	1058	246				9357	1058	0.11307	246	0.0262905	8053	1813890	225.244	131950	13.7468	6103.07	AF474373	reference, complete sequence
3	2	FLI_3	HVVMRXALLhA0631P08	12748	640	438				12748	640	0.050204	438	0.0343583	11670	2602697	223.025	102141	25.4814	11425.4	DQ249273	reference, complete sequence
4	2	FLI_3	HVVMRXALLhA0711N16	14308	630	473				14308	630	0.0440313	473	0.0330584	13205	2884962	218.475	115582	24.9603	11424.8	AF427791 (pos.1...112920)	reference, complete sequence
5	2	FLI_3	HVVMRXALLhA0318G23	10795	798	307				10795	798	0.0739231	307	0.0284391	9690	2142552	221.11	101992	21.0071	9500.75	EU914128	reference, HTGS1, 19 unordered pieces
49	2	FLI_1	HVVMRXALLhA0716J18	25145	3024	723				25145	3024	0.120262	723	0.0287532	21398	4060959	189.782	109315	37.1491	19574.6
50	2	FLI_1	HVVMRXALLhA0731G05	13345	1836	402				13345	1836	0.13758	402	0.0301236	11107	2130643	191.829	116085	18.3542	9567.99
51	2	FLI_1	HVVMRXALLhA0735H15	26821	2498	756				26821	2498	0.093136	756	0.0281869	23567	4412766	187.243	105512	41.8224	22335.8
52	2	FLI_1	HVVMRXALLhA0736A08	18703	1778	598				18703	1778	0.095065	598	0.0319735	16327	3113425	190.692	110648	28.1381	14755.8
53	2	FLI_1	HVVMRXALLhA0736C18	21242	2092	636				21242	2092	0.0984841	636	0.0299407	18514	3497765	188.925	105703	33.0905	17515.1
54	2	FLI_1	HVVMRXALLhA0736D18	14628	1640	419				14628	1640	0.112114	419	0.0286437	12569	2165906	172.321	105879	20.4564	11871.1
55	2	FLI_1	HVVMRXALLhA0736I15	13896	2510	373				13896	2510	0.180628	373	0.0268423	11013	2055266	186.622	102265	20.0975	10769.1
56	2	FLI_1	HVVMRXALLhA0738D18	8439	1479	204				8439	1479	0.175258	204	0.0241735	6756	1324359	196.027	113090	11.7107	5974
57	2	FLI_1	HVVMRXALLhA0738D19	8600	1090	268				8600	1090	0.126744	268	0.0311628	7242	1411037	194.841	112990	12.4882	6409.42
58	2	FLI_1	HVVMRXALLhA0738K10	9585	1586	263				9585	1586	0.165467	263	0.0274387	7736	1488111	192.362	102995	14.4484	7511.04
59	2	FLI_1	HVVMRXALLhA0739E08	13072	1890	337				13072	1890	0.144584	337	0.0257803	10845	2062702	190.198	117646	17.5331	9218.33
60	2	FLI_1	HVVMRXALLhA0740F09	19449	3785	507				19449	3785	0.194612	507	0.0260682	15157	2927459	193.142	116793	25.0654	12977.7
61	2	FLI_2	HVVMRXALLhA0658N22	23677	842	628				23677	842	0.0355619	628	0.0265236	22207	5167619	232.702	110409	46.8043	20113.4
62	2	FLI_2	HVVMRXALLhA0702L13	24252	1832	694				24252	1832	0.0755402	694	0.0286162	21726	5071668	233.438	109346	46.3818	19869
63	2	FLI_2	HVVMRXALLhA0715K20	24869	1074	703				24869	1074	0.0431863	703	0.0282681	23092	5324246	230.567	107496	49.5297	21481.7
64	2	FLI_2	HVVMRXALLhA0737B04	24600	777	708				24600	777	0.0315854	708	0.0287805	23115	5420573	234.505	100933	53.7047	22901.3
65	2	FLI_2	HVVMRXALLhA0740N22	16522	13288	117				16522	13288	0.804261	117	0.00708147	3117	710007	227.785	128438	3)	2426.85		sequencing outlier due to high coli contamination, not resequenced
66	2	FLI_2	HVVMRXALLhA0743G10	29180	1547	922				29180	1547	0.0530158	922	0.031597	26711	6173371	231.117	95881	64.3858	27858.5
67	2	FLI_2	HVVMRXALLhA0745C22	21304	2019	629				21304	2019	0.0947709	629	0.029525	18656	4315550	231.322	113598	37.9897	16422.8
68	2	FLI_2	HVVMRXALLhA0751B20	22562	1041	739				22562	1041	0.0461395	739	0.0327542	20782	4769053	229.48	102391	46.5769	20296.7
69	2	FLI_2	HVVMRXALLhA0754B06	21657	1174	689				21657	1174	0.0542088	689	0.0318142	19794	4578479	231.306	116037	39.4571	17058.4
70	2	FLI_2	HVVMRXALLhA0754K24	28615	2057	807				28615	2057	0.0718854	807	0.028202	25751	5940323	230.683	106734	55.6554	24126.3
71	2	FLI_2	HVVMRXALLhA0754P10	24283	948	693				24283	948	0.0390397	693	0.0285385	22642	5264984	232.532	107229	49.1004	21115.6
72	2	FLI_2	HVVMRXALLhA0756E06	23539	759	710				23539	759	0.0322444	710	0.0301627	22070	5049904	228.813	103837	48.633	21254.5
73	2	FLI_3	HVVMRXALLhA0406M11	10983	277	314				10983	277	0.0252208	314	0.0285896	10392	2296669	221.004	102537	22.3984	10134.9
74	2	FLI_3	HVVMRXALLhA0646C23	11312	1099	316				11312	1099	0.0971535	316	0.0279349	9897	2183518	220.624	121683	17.9443	8133.43
75	2	FLI_3	HVVMRXALLhA0646P06	8233	1181	237				8233	1181	0.143447	237	0.0287866	6815	1515239	222.339	109767	13.8041	6208.61
76	2	FLI_3	HVVMRXALLhA0647A19	11649	1191	330				11649	1191	0.102241	330	0.0283286	10128	2288506	225.958	104184	21.966	9721.26
77	2	FLI_3	HVVMRXALLhA0648A23	9361	135	331				9361	135	0.0144215	331	0.0353595	8895	1996864	224.493	105593	18.911	8423.85
78	2	FLI_3	HVVMRXALLhA0650K24	10349	526	325				10349	526	0.0508262	325	0.031404	9498	2135855	224.874	109141	19.5697	8702.5
79	2	FLI_3	HVVMRXALLhA0650L12	9088	573	292				9088	573	0.0630502	292	0.0321303	8223	1815522	220.786	114278	15.8869	7195.61
80	2	FLI_3	HVVMRXALLhA0654C20	10033	529	333				10033	529	0.052726	333	0.0331905	9171	2094325	228.364	105721	19.8099	8674.72
81	2	FLI_3	HVVMRXALLhA0654L12	7431	1495	187				7431	1495	0.201184	187	0.0251648	5749	1304687	226.942	101083	12.9071	5687.41
82	2	FLI_3	HVVMRXALLhA0654M19	9308	772	255				9308	772	0.0829394	255	0.0273958	8281	1894361	228.76	105142	18.0172	7876.02
83	2	FLI_3	HVVMRXALLhA0658M14	6298	263	182				6298	263	0.0417593	182	0.0288981	5853	1286938	219.877	97580	13.1885	5998.16
84	2	FLI_3	HVVMRXALLhA0664A09	10652	918	296				10652	918	0.086181	296	0.0277882	9438	2102942	222.816	108504	19.3812	8698.3
85	2	FLI_3	HVVMRXALLhA0684N06	8707	114	313				8707	114	0.0130929	313	0.0359481	8280	1826894	220.639	105363	17.339	7858.55
86	2	FLI_3	HVVMRXALLhA0704F07	8049	161	281				8049	161	0.0200025	281	0.0349112	7607	1708755	224.629	108472	15.753	7012.87
87	2	FLI_3	HVVMRXALLhA0716E17	7169	750	252				7169	750	0.104617	252	0.0351513	6167	1353153	219.418	104763	12.9163	5886.62
88	2	FLI_3	HVVMRXALLhA0749N22	7228	622	212				7228	622	0.0860542	212	0.0293304	6394	1447236	226.343	154352	9.37621	4142.48
89	2	FLI_3	HVVMRXALLhA0750L15	7289	825	199				7289	825	0.113184	199	0.0273014	6265	1412858	225.516	121632	11.6158	5150.78
90	2	FLI_3	HVVMRXALLhA0751P17	9057	588	255				9057	588	0.0649222	255	0.028155	8214	1851008	225.348	117497	15.7537	6990.82
91	2	FLI_3	HVVMRXALLhA0754E15	13277	747	416				13277	747	0.0562627	416	0.0313324	12114	2668423	220.276	107494	24.8239	11269.5
			total all	1151077	92717	34507				1221350					1086323							total all
			total set 1	435175						505448					460168							total set 1
			total set 2	715902						715902					626155							total set 2
			min (all)	0						1817		0.00586019		0.00708147	1741		163.895	18052	9.37621	2426.85		min (all)
			max (all)	29180						29180		0.804261		0.0826319	26711		237.016	212099	64.3858	27858.5		max (all)
			avg (all)	11990.4						12722.4		0.0784657		0.0297069	11315.9		220.945	108738	24.2643	10610.3		avg (all)
			min (set 1)									0.00586019		0.00962746			163.895	18052	12.5261	4056.12		min (set 1)
			max (set 1)									0.169241		0.0826319			237.016	212099	37.2835	16415.8		max (set 1)
			avg (set 1)									0.057718		0.0302938			225.037	107074	21.6221	9192.33		avg (set 1)
			min (set 2)									0.0130929		0.00708147			172.321	95881	9.37621	2426.85		min (set 2)
			max (set 2)									0.804261		0.0359481			234.505	154352	64.3858	27858.5		max (set 2)
			avg (set 2)					FLI_pools 1+2 (B)		477985		0.0992135		0.0291201			216.854	110402	26.6254	12028.2		avg (set 2)
								FLI_pool 3 (C)		237917			1) Vector hits to U51113.1 pos. 2391...5890 = 3500 bp. Extrapolation to the entire vector length of 7507 bp results in the expected mean vector ratio of 6-7% .
										715902			2) assembly outlier, see suppl. tab 2, no coverage calculation
													3) high E.coli content, no coverage calculation
