# Supplementary material for: De novo 454 sequencing of barcoded BAC pools for comprehensive gene survey and genome analysis in the complex genome of barley
Source: BMC Genomics. 2009 Nov 20;10:547. doi: 10.1186/1471-2164-10-547 (PMC2784808; doi:10.1186/1471-2164-10-547)
Supplement: Additional file 2 — Table S2. BlastN of 454 reads against BAC reference sequences. Raw 454 reads were mapped on Sanger reference sequences vis BlastN. The table number of covered and uncovered positions on the reference. [file 1471-2164-10-547-S2.XLS]

## Sheet: S2
Suppl. tab 2: BlastN of 454 reads against BAC reference sequences
BAC	acc.no.	length (bp)	set	positions (best hit)			positions (all hits <1E-10)
				uncovered	covered	coverage	uncovered	covered	coverage
184G09	AY268139	120562	1	0	120562	1	0	120562	1
		120562	2	0	120562	1	0	120562	1
259I16	AF474373	124050	1	0	124050	1	0	124050	1
		124050	2	87	123963	0.999299	87	123963	0.999299
631P08	DQ249273	101158	1	23	101135	0.999773	0	101158	1
		101158	2	23	101135	0.999773	0	101158	1
711N16	AF427791 (pos.1...112920)	112178	1	4	112174	0.999964	0	112178	1
		112178	2	54	112124	0.999519	52	112126	0.999536
total		915896		191	915705	0.999791	139	915757	0.999848
