# Supplementary material for: De novo 454 sequencing of barcoded BAC pools for comprehensive gene survey and genome analysis in the complex genome of barley
Source: BMC Genomics. 2009 Nov 20;10:547. doi: 10.1186/1471-2164-10-547 (PMC2784808; doi:10.1186/1471-2164-10-547)
Supplement: Additional file 8 — Table S3. Sequencing errors in Mira assemblies. Assessment of sequencing error rate by comparing contigs of the best MIRA assemblies with the Sanger reference sequences. [file 1471-2164-10-547-S8.XLS]

## Sheet: S3
Suppl. tab 3: Assessment of sequencing error rate by comparing contigs of the best MIRA assemblies with the Sanger reference sequences
Refseq	set	clone	insp_len	exch	indel	total	homo_nt	Q (total)	Q (w/o homo_nt)
AY268139	1	184G09	120316	7	21	28	21	36.3317	42.3523
AY268139	2	184G09	121023	4	18	22	15	37.4045	42.3777
AF474373	1	259I16	122250	13	17	30	14	36.1013	38.8313
AF474373	2	259I16	115189	6	20	26	17	36.4644	41.0717
DQ249273	1	631P08	98812	1	11	12	11	39.1563	49.9481
DQ249273	2	631P08	101546	0	10	10	8	40.0666	47.0563
AF427791	1	711N16	99848	4	13	17	10	37.6889	41.5424
AF427791	2	711N16	100473	4	21	25	16	36.0411	40.4781
	all		879457	39	131	170	112	37.1377	41.8079
							min	36.0411	38.8313
							max	40.0666	49.9481
insp_len= total length inspected for differences between contigs and Sanger Refseq
exch=number of single base exchanges
indel=number of single base insertion/deletions
homo_nt= exchanges and indels in homo-nucleotide stretches
Q (total)= -10*log(error rate) with respect to all differences
Q (w/o homo_nt)= -10*log(error rate) with respect to exchanges and indels outside homo-nucleotide stretches
