# Supplementary material for: De novo 454 sequencing of barcoded BAC pools for comprehensive gene survey and genome analysis in the complex genome of barley
Source: BMC Genomics. 2009 Nov 20;10:547. doi: 10.1186/1471-2164-10-547 (PMC2784808; doi:10.1186/1471-2164-10-547)
Supplement: Additional file 9 — Table S4. Assembly status of outliers within BAC set1 and insert sizes estimated by fingerprinting. Simple statistics about the outliers in BAC set1 show reasons in four of six cases. In those cases low coverage led to a high number of contigs. The low coverage resulted from either a very low number of reads or a very large insert size of the BAC. [file 1471-2164-10-547-S9.XLS]

## Sheet: S4
Suppl. tab 4: Assembly status of outliers within BAC set 1 and insert sizes estimated by fingerprinting
BAC	Number cleaned Reads	Number Contigs	Length Contigs >500 bp (bp)	Largest Contig (bp)	Fingerprint estimated insert size (bp)	sum contigs / insert size	Comment / reason
545E16	1741	192	26285	1517	103000	---	too few 454 reads
576E07	2352	180	18052	2098	103000	---	too few 454 reads
565E21	11769	95	202368	77675	192000	1.054	long inserts >180 kb
575D20	8603	102	212099	34637	205000	1.03463	long inserts >180 kb
551K24	7411	125	82602	29475	95000	0.869495	2 contigs + 1 contig part covered by reads >2x of median
569H14	6591	206	103507	10259	98000	1.05619	parts of nearly all contigs covered by reads with up to >2x of median
Mean set 1 (48 BACs)	9587	42	107074	66683	N/A
