# Supplementary material for: De novo 454 sequencing of barcoded BAC pools for comprehensive gene survey and genome analysis in the complex genome of barley
Source: BMC Genomics. 2009 Nov 20;10:547. doi: 10.1186/1471-2164-10-547 (PMC2784808; doi:10.1186/1471-2164-10-547)
Supplement: Additional file 12 — Table S5. Coverages (completeness) of genes and gene parts calculated by comparison of best MIRA assembly contigs to the protein database of B. distachyon, O. sativa and S. bicolor using Genome Threader. [file 1471-2164-10-547-S12.XLS]

## Sheet: S5
Suppl. tab 5: Coverages (completeness) of genes and gene parts calculated by comparison of best MIRA assembly contigs to the protein database of Brachypodium distachyon, Oryza sativa and Sorghum bicolor using GenomeThreader
Count	Set	ID	Contig	Length	Start	Stop	Brachypodium	coverage	Rice	coverage	Sorghum	coverage	min_cov	max_cov	avg	avg <0.95	avg <0.90	avg <0.85	avg <0.80
1	set2 HVVMRXALLhA0	750L15	2	58943	17812	53003	Bradi0016s00200.2	1.009	Os08g0369300	0.996	Sb02g043680.1	1.006	0.996	1.009	1.00367
2	set2 HVVMRXALLhA0	754E15	5	18601	2631	7969	Bradi1g01010.1	0.991					0.991	0.991	0.991
3	set1 HVVMRXALLhA0	391L17	3	58871	29083	56185	Bradi1g02570.3	1.005	Os03g0836200	0.99	Sb01g002150.1	1.01	0.99	1.01	1.00167
4	set2 HVVMRXALLhA0	737B04	2	39481	3691	28305	Bradi1g02940.2	0.991	Os07g0246200	1.002	Sb02g007480.2	1	0.991	1.002	0.997667
5	set2 HVVMRXALLhA0	731G05	10	11464	2380	11463	Bradi1g03740.1	1.01			Sb01g003240.1	1.004	1.004	1.01	1.007
6	set2 HVVMRXALLhA0	650K24	1	59146	5750	48509	Bradi1g03760.1	0.942	Os10g0573450	0.664			0.664	0.942	0.803	<0.95	<0.90	<0.85
double hit	set2 HVVMRXALLhA0	731G05	9	6850	1141	1812	Bradi1g03760.1	0.961	Os03g0820500	0.98			0.961	0.98	0.9705
7	set2 HVVMRXALLhA0	751P17	1	68958	34745	58036	Bradi1g04520.1	1.005	Os03g0809300	1.015	Sb01g004030.1	1.017	1.005	1.017	1.01233
8	set1 HVVMRXALLhA0	551F04	7	3945	1429	3945	Bradi1g04990.1	0.804	Os03g0803600	0.969			0.804	0.969	0.8865	<0.95	<0.90
9	set2 HVVMRXALLhA0	646C23	1	66888	17066	61736	Bradi1g05210.1	1.012	Os06g0678200	0.876	Sb10g027240.1	0.867	0.867	1.012	0.918333	<0.95
10	set2 HVVMRXALLhA0	654L12	5	14921	137	14617	Bradi1g05420.3	1	Os07g0182200	1			1	1	1
11	set2 HVVMRXALLhA0	736C18	4	39250	32003	36164	Bradi1g05980.1	1	Os01g0835900	1	Sb01g030460.1	1	1	1	1
12	set2 HVVMRXALLhA0	631P08	3	26440	521	16156	Bradi1g08340.2	0.84	Os03g0752800	0.885	Sb01g007790.1	0.721	0.721	0.885	0.815333	<0.95	<0.90	<0.85
13	set1 HVVMRXALLhA0	631P08	1	95649	52468	88234	Bradi1g08380.2	1.007	Os03g0752300	1.006	Sb01g007830.1	1.006	1.006	1.007	1.00633
double hit	set2 HVVMRXALLhA0	631P08	1	18577	10010	11163	Bradi1g08380.2	1.007	Os03g0752300	1.006	Sb01g007830.1	1.006	1.006	1.007	1.00633
14	set1 HVVMRXALLhA0	545D03	1	85974	9778	70429	Bradi1g08540.1	1.001	Os03g0749900	1.004	Sb01g008010.1	1.004	1.001	1.004	1.003
15	set2 HVVMRXALLhA0	654C20	1	89757	21369	69131	Bradi1g09400.1	1	Os03g0737000	1	Sb01g008800.1	1	1	1	1
16	set2 HVVMRXALLhA0	750L15	5	8509	1185	6065	Bradi1g11260.1	0.994	Os12g0640800	1.009	Sb01g010480.1	0.994	0.994	1.009	0.999
17	set2 HVVMRXALLhA0	738K10	1	45578	382	44955	Bradi1g11450.1	1.006	Os02g0735200	1.001	Sb04g028690.2	1.004	1.001	1.006	1.00367
18	set2 HVVMRXALLhA0	738D19	11	3668	2	2754	Bradi1g11720.1	0.953	Os03g0174500	0.953	Sb01g011080.1	0.951	0.951	0.953	0.952333
19	set1 HVVMRXALLhA0	569F23	3	5696	2847	5314	Bradi1g12550.1	0.804	Os12g0270200	1	Sb01g012050.1	0.808	0.804	1	0.870667	<0.95	<0.90
20	set1 HVVMRXALLhA0	569F23	1	84436	10982	35286	Bradi1g12570.1	1.035	Os03g0678400	1.021	Sb01g012070.1	1.039	1.021	1.039	1.03167
21	set1 HVVMRXALLhA0	511K08	1	79846	19398	79846	Bradi1g13290.3	1.005	Os12g0624000	1	Sb01g012960.1	1.001	1	1.005	1.002
22	set2 HVVMRXALLhA0	654M19	2	15312	2615	15311	Bradi1g13830.1	1	Os03g0643300	0.911	Sb01g013600.1	0.919	0.911	1	0.943333	<0.95
23	set2 HVVMRXALLhA0	654L12	1	37625	7120	16825	Bradi1g13850.1	1.004	Os10g0569200	1	Sb01g028520.1	1.001	1	1.004	1.00167
24	set1 HVVMRXALLhA0	575D20	19	1313	2	826	Bradi1g15290.1	1.013	Os01g0600900	1.017	Sb01g015400.1	1.016	1.013	1.017	1.01533
25	set2 HVVMRXALLhA0	654L12	6	16124	5508	15409	Bradi1g15360.1	1.002	Os03g0586900	0.952	Sb04g024920.1	1.001	0.952	1.002	0.985
26	set2 HVVMRXALLhA0	654L12	3	16252	1	14785	Bradi1g15370.1	0.952	Os03g0586800	0.973	Sb01g015530.1	0.957	0.952	0.973	0.960667
27	set1 HVVMRXALLhA0	318G23	1	57801	16841	23157	Bradi1g23350.1	1.015	Os07g0583600	1.024	Sb02g037650.1	0.825	0.825	1.024	0.954667
double hit	set2 HVVMRXALLhA0	318G23	1	95834	41892	48207	Bradi1g23350.1	1.015	Os07g0583600	1.024	Sb02g037650.1	0.825	0.825	1.024	0.954667
28	set2 HVVMRXALLhA0	650L12	2	82674	13296	76640	Bradi1g25830.1	0.99	Os07g0530100	0.998	Sb02g035180.1	1.014	0.99	1.014	1.00067
29	set2 HVVMRXALLhA0	740N22	4	3207	893	2069	Bradi1g27190.4	0.989					0.989	0.989	0.989
30	set2 HVVMRXALLhA0	740N22	10	4198	3	2760	Bradi1g37390.1	0.899	Os06g0574100	1.004	Sb10g022680.1	0.899	0.899	1.004	0.934	<0.95
31	set2 HVVMRXALLhA0	754B06	1	102317	7409	80183	Bradi1g44860.1	1.008	Os06g0236900	0.988	Sb04g002310.1	1.016	0.988	1.016	1.004
32	set1 HVVMRXALLhA0	549F07	2	36924	1346	4033	Bradi1g47980.1	1.021	Os05g0574300	1.011	Sb02g041800.1	1.018	1.011	1.021	1.01667
33	set2 HVVMRXALLhA0	751P17	2	18011	12659	17059	Bradi1g49140.2	1.012	Os06g0153800	1.005	Sb10g003770.1	1.008	1.005	1.012	1.00833
34	set2 HVVMRXALLhA0	735H15	4	13995	6730	12957	Bradi1g50000.1	1.018	Os04g0450800	1	Sb04g023645.1	1	1	1.018	1.006
35	set2 HVVMRXALLhA0	259I16	2	11850	5676	10097	Bradi1g50100.3	1.018	Os04g0418000	0.802	Sb03g038460.1	0.999	0.802	1.018	0.939667	<0.95
double hit	set1 HVVMRXALLhA0	259I16	2	19887	3892	16033	Bradi1g50100.3	1.01	Os04g0418000	0.793	Sb03g038460.1	0.99	0.793	1.01	0.931	<0.95
36	set1 HVVMRXALLhA0	554O15	2	13314	9738	10503	Bradi1g56790.1	0.971					0.971	0.971	0.971
37	set1 HVVMRXALLhA0	588J02	4	3988	314	999	Bradi1g60770.1	1.026			Sb02g033460.1	1.006	1.006	1.026	1.016
38	set1 HVVMRXALLhA0	588J02	2	10468	5829	9769	Bradi1g61450.1	1.01					1.01	1.01	1.01
39	set2 HVVMRXALLhA0	739E08	13	7551	2600	3819	Bradi1g66360.2	1.033	Os05g0113900	1.006	Sb01g000950.1	1	1	1.033	1.013
40	set2 HVVMRXALLhA0	738D19	5	40001	609	8545	Bradi1g73000.1	0.992	Os03g0174300	0.993	Sb01g045550.2	1.001	0.992	1.001	0.995333
41	set2 HVVMRXALLhA0	756E06	1	78897	40682	50585	Bradi1g75510.2	1.032	Os10g0462900	1.003	Sb01g047360.1	1.004	1.003	1.032	1.013
42	set1 HVVMRXALLhA0	545G08	3	25137	8565	19845	Bradi1g76330.1	0.997	Os03g0131200	0.997	Sb01g048280.2	0.998	0.997	0.998	0.997333
43	set1 HVVMRXALLhA0	565H09	1	58867	927	52937	Bradi1g76380.1	0.995			Sb01g048330.1	1.005	0.995	1.005	1
44	set2 HVVMRXALLhA0	658N22	1	108513	25532	46605	Bradi2g04900.1	1.004	Os05g0178400	0.99	Sb09g005420.1	1.004	0.99	1.004	0.999333
45	set2 HVVMRXALLhA0	738D19	2	10116	4747	6359	Bradi2g05730.1	0.918			Sb03g003130.1	0.927	0.918	0.927	0.9225	<0.95
46	set2 HVVMRXALLhA0	658M14	12	5732	266	4085	Bradi2g14810.1	0.982	Os05g0586500	1.002	Sb09g030080.1	1.003	0.982	1.003	0.995667
47	set2 HVVMRXALLhA0	658M14	2	12901	2760	11656	Bradi2g14830.1	1.003	Os05g0586200	1.003	Sb09g030050.1	1.003	1.003	1.003	1.003
48	set2 HVVMRXALLhA0	716J18	7	6024	1	1183	Bradi2g21510.1	0.772			Sb03g037645.1	1.003	0.772	1.003	0.8875	<0.95	<0.90
49	set2 HVVMRXALLhA0	736I15	7	1152	157	952	Bradi2g22940.1	1.02	Os01g0834400	1.025	Sb03g039000.1	0.804	0.804	1.025	0.949667	<0.95
50	set1 HVVMRXALLhA0	549F07	7	8480	1641	7551	Bradi2g23240.1	1	Os05g0460200	1	Sb09g022600.1	1.01	1	1.01	1.00333
51	set2 HVVMRXALLhA0	754K24	2	76456	30083	61725	Bradi2g24070.1	1.003	Os05g0438800	1.003	Sb09g000730.1	1.003	1.003	1.003	1.003
52	set2 HVVMRXALLhA0	646C23	3	24523	68	24165	Bradi2g30380.1	0.979	Os05g0335800	1.013	Sb09g016190.1	0.992	0.979	1.013	0.994667
53	set2 HVVMRXALLhA0	749N22	8	15844	11581	13310	Bradi2g33260.1	1.032	Os03g0411300	1.006	Sb01g032690.1	0.986	0.986	1.032	1.008
54	set2 HVVMRXALLhA0	754P10	3	58722	10615	11628	Bradi2g35490.1	0.983					0.983	0.983	0.983
55	set1 HVVMRXALLhA0	390H12	1	62571	48362	62514	Bradi2g36950.1	0.869			Sb02g006790.1	0.872	0.869	0.872	0.8705	<0.95	<0.90
56	set1 HVVMRXALLhA0	551F04	4	34236	12517	27671	Bradi2g37330.1	1.048	Os05g0461400	1.016	Sb09g022690.1	0.99	0.99	1.048	1.018
57	set1 HVVMRXALLhA0	559A06	1	70943	12478	61565	Bradi2g39410.1	0.998	Os02g0819300	1.01	Sb09g001090.1	1.002	0.998	1.01	1.00333
double hit	set1 HVVMRXALLhA0	711N16	1	75684	15373	42045	Bradi2g39410.1	0.998	Os02g0819300	1.01	Sb09g001090.1	1.002	0.998	1.01	1.00333
double hit	set2 HVVMRXALLhA0	711N16	4	21887	10071	21482	Bradi2g39410.1	0.998	Os02g0819300	1.01	Sb09g001090.1	1.002	0.998	1.01	1.00333
58	set1 HVVMRXALLhA0	530P23	1	92015	3875	32317	Bradi2g39750.1	1.001	Os06g0216200	1.004	Sb09g000520.1	1.013	1.001	1.013	1.006
59	set2 HVVMRXALLhA0	702L13	1	69212	42984	51977	Bradi2g45180.2	1.021	Os05g0347000	0.74	Sb03g029540.1	0.75	0.74	1.021	0.837	<0.95	<0.90	<0.85
60	set1 HVVMRXALLhA0	543J14	3	20986	24	4687	Bradi2g50290.2	0.796	Os01g0673500	0.668	Sb03g035010.1	0.719	0.668	0.796	0.727667	<0.95	<0.90	<0.85	<0.80
61	set1 HVVMRXALLhA0	543J14	4	5018	2181	4939	Bradi2g50300.1	1.005	Os01g0757500	1.009			1.005	1.009	1.007
62	set1 HVVMRXALLhA0	543J14	2	79102	7302	67395	Bradi2g50320.1	1.018	Os01g0757600	1.015	Sb03g035030.1	1.003	1.003	1.018	1.012
63	set2 HVVMRXALLhA0	716E17	4	18964	428	18901	Bradi2g51800.1	1.005	Os01g0781000	1.005	Sb03g036440.1	1.005	1.005	1.005	1.005
64	set2 HVVMRXALLhA0	716J18	4	46775	4199	14459	Bradi2g52940.1	1.005	Os01g0279300	1	Sb03g037630.1	1	1	1.005	1.00167
65	set2 HVVMRXALLhA0	736I15	11	9719	337	8784	Bradi2g54190.1	1.003	Os01g0834200	1.002	Sb03g038990.1	1.002	1.002	1.003	1.00233
66	set2 HVVMRXALLhA0	736I15	8	2948	1132	1724	Bradi2g54210.1	1	Os01g0834500	1	Sb01g003410.1	1	1	1	1
67	set2 HVVMRXALLhA0	658M14	5	13597	3628	7839	Bradi2g59230.1	1.014	Os01g0924300	1.003			1.003	1.014	1.0085
68	set1 HVVMRXALLhA0	557K19	1	86255	2264	83927	Bradi2g61370.1	0.998	Os01g0958900	1.003	Sb03g046470.1	1.004	0.998	1.004	1.00167
69	set1 HVVMRXALLhA0	557K19	3	11354	8048	11028	Bradi2g61380.1	0.873					0.873	0.873	0.873	<0.95	<0.90
70	set1 HVVMRXALLhA0	560C02	2	19964	5390	14071	Bradi3g01320.1	1.002	Os02g0114200	1.016	Sb04g001030.1	1.015	1.002	1.016	1.011
71	set1 HVVMRXALLhA0	535K16	2	32826	4221	25985	Bradi3g01480.3	1.001	Os05g0113900	1.019	Sb04g001140.1	1.001	1.001	1.019	1.007
72	set1 HVVMRXALLhA0	397J24	1	30670	4558	18792	Bradi3g03720.1	1	Os09g0326800	1.003	Sb04g003410.1	1.004	1	1.004	1.00233
73	set1 HVVMRXALLhA0	590L12	3	31172	4096	6333	Bradi3g06420.1	1.007					1.007	1.007	1.007
74	set1 HVVMRXALLhA0	557H08	1	75269	10749	44463	Bradi3g08380.1	1.025	Os02g0221500	0.997	Sb04g007860.1	0.869	0.869	1.025	0.963667
75	set1 HVVMRXALLhA0	551F04	6	12865	1	12290	Bradi3g10480.1	0.847			Sb04g011120.1	0.89	0.847	0.89	0.8685	<0.95	<0.90
76	set2 HVVMRXALLhA0	743G10	1	101083	15085	40404	Bradi3g12840.1	1.006	Os08g0567200	0.992	Sb02g038420.1	0.971	0.971	1.006	0.989667
77	set2 HVVMRXALLhA0	664A09	1	48346	5364	47201	Bradi3g15560.1	1.008	Os02g0105400	1.014	Sb04g000590.1	1	1	1.014	1.00733
78	set1 HVVMRXALLhA0	573L13	3	20821	614	9599	Bradi3g32480.1	1	Os10g0545000	1	Sb01g030180.1	1.003	1	1.003	1.001
79	set1 HVVMRXALLhA0	394J08	1	82070	32955	82068	Bradi3g34070.1	0.998	Os10g0573400	1.009	Sb01g028330.1	0.889	0.889	1.009	0.965333
80	set2 HVVMRXALLhA0	654M19	1	48945	245	23472	Bradi3g37030.1	0.991	Os08g0438600	0.875	Sb07g021480.1	0.998	0.875	0.998	0.954667
81	set1 HVVMRXALLhA0	563H12	3	56694	786	37070	Bradi3g41370.1	1	Os09g0507600	1.017	Sb07g026110.1	0.991	0.991	1.017	1.00267
82	set1 HVVMRXALLhA0	397J24	3	54080	16292	44505	Bradi3g47450.1	0.948			Sb06g001853.1	1.005	0.948	1.005	0.9765
83	set1 HVVMRXALLhA0	549K14	1	43355	5516	17066	Bradi3g50460.1	0.981	Os10g0562500	0.991			0.981	0.991	0.986
84	set1 HVVMRXALLhA0	562H14	2	21661	4274	20745	Bradi3g52990.1	1.053	Os06g0486800	1	Sb04g030280.1	1.001	1	1.053	1.018
85	set2 HVVMRXALLhA0	745C22	1	69109	38383	69109	Bradi3g57600.1	0.965	Os02g0771800	0.993	Sb04g034530.1	0.811	0.811	0.993	0.923	<0.95
86	set2 HVVMRXALLhA0	745C22	2	28612	9600	18280	Bradi3g57620.1	0.991	Os02g0771600	1.012	Sb04g034520.1	1.019	0.991	1.019	1.00733
87	set2 HVVMRXALLhA0	740F09	6	11014	1502	9256	Bradi3g59020.1	0.982	Os02g0752200	0.996	Sb04g027700.1	0.995	0.982	0.996	0.991
88	set2 HVVMRXALLhA0	740F09	9	13444	2567	12071	Bradi3g59050.4	1.011	Os02g0751900	1.041	Sb04g027720.1	1.003	1.003	1.041	1.01833
89	set2 HVVMRXALLhA0	716E17	1	66002	10958	17939	Bradi4g01260.1	0.893					0.893	0.893	0.893	<0.95	<0.90
90	set2 HVVMRXALLhA0	737B04	1	61052	52613	59695	Bradi4g01570.2	0.998	Os12g0616200	0.737	Sb08g021680.1	0.887	0.737	0.998	0.874	<0.95	<0.90
91	set2 HVVMRXALLhA0	704F07	2	23143	14845	15761	Bradi4g01710.2	0.992	Os12g0614000	0.96			0.96	0.992	0.976
92	set2 HVVMRXALLhA0	754E15	1	60067	32321	54835	Bradi4g07670.1	1.003	Os03g0856100	1.016	Sb02g040840.1	1.003	1.003	1.016	1.00733
93	set1 HVVMRXALLhA0	554O15	1	82323	2552	54285	Bradi4g11360.1	1.008	Os02g0579800	0.982	Sb04g024020.1	1.033	0.982	1.033	1.00767
94	set1 HVVMRXALLhA0	569H14	10	1621	1	825	Bradi4g13640.4	0.643	Os01g0896620	1			0.643	1	0.8215	<0.95	<0.90	<0.85
95	set1 HVVMRXALLhA0	575D21	1	104350	8236	97187	Bradi4g13830.1	0.994	Os03g0108600	1.02	Sb01g050040.1	0.997	0.994	1.02	1.00367
96	set1 HVVMRXALLhA0	565H09	3	27832	12186	22972	Bradi4g28640.1	1	Os08g0398400	1	Sb01g019950.1	1.066	1	1.066	1.022
97	set1 HVVMRXALLhA0	585F19	1	37244	10366	23055	Bradi4g31310.1	0.994	Os09g0440300	0.998	Sb02g025790.1	0.998	0.994	0.998	0.996667
98	set1 HVVMRXALLhA0	563H12	1	42382	8337	39359	Bradi4g34750.1	1.008	Os01g0924800	1.01	Sb02g029380.1	1.008	1.008	1.01	1.00867
99	set2 HVVMRXALLhA0	684N06	7	4069	1475	4069	Bradi4g38350.1	0.709	Os03g0428800	0.995	Sb02g011390.1	0.709	0.709	0.995	0.804333	<0.95	<0.90	<0.85
100	set2 HVVMRXALLhA0	684N06	1	59850	4478	59580	Bradi4g38380.1	1.018	Os09g0565700	1.014	Sb06g015310.1	0.988	0.988	1.018	1.00667
101	set2 HVVMRXALLhA0	715K20	1	98813	54017	82622	Bradi4g38530.1	1.018	Os09g0568800	1	Sb03g036900.1	1	1	1.018	1.006
102	set2 HVVMRXALLhA0	749N22	1	64098	26422	55220	Bradi4g38660.1	1	Os03g0804500	1.013	Sb01g001930.1	1	1	1.013	1.00433
103	set1 HVVMRXALLhA0	394E12	1	59359	8075	32959	Bradi5g00830.1	1.014	Os06g0215600	1.004	Sb10g007300.1	1.002	1.002	1.014	1.00667
104	set1 HVVMRXALLhA0	545N14	1	103340	17310	89059	Bradi5g02510.2	1.015	Os07g0474600	0.995	Sb03g009310.1	1.003	0.995	1.015	1.00433
105	set1 HVVMRXALLhA0	395K01	1	88129	8127	78419	Bradi5g04120.1	1.001	Os04g0228400	1.008	Sb06g003250.1	1	1	1.008	1.003
106	set1 HVVMRXALLhA0	588J02	8	6344	2	4871	Bradi5g08230.4	0.972	Os04g0390000	0.987	Sb04g000802.1	1.012	0.972	1.012	0.990333
107	set2 HVVMRXALLhA0	736A08	2	13197	1	13197	Bradi5g09510.1	1	Os01g0896620	1.013	Sb06g016070.1	1.012	1	1.013	1.00833
108	set2 HVVMRXALLhA0	736C18	7	3217	1901	2377	Bradi5g17470.1	0.981	Os04g0546500	0.987	Sb06g024350.1	0.988	0.981	0.988	0.985333
109	set1 HVVMRXALLhA0	548D01	1	94653	14233	69213	Bradi5g18970.2	0.997	Os04g0574700	1	Sb06g026050.1	1.007	0.997	1.007	1.00133
110	set2 HVVMRXALLhA0	646P06	6	18597	2843	16272	Bradi5g24530.1	1	Os04g0659500	0.995	Sb06g031490.1	1	0.995	1	0.998333
111	set2 HVVMRXALLhA0	646P06	3	12215	3139	9291	Bradi5g24540.1	1.007	Os04g0659100	0.998	Sb06g031460.1	0.833	0.833	1.007	0.946	<0.95
112	set2 HVVMRXALLhA0	737B04	3	3642	997	1721					Sb03g020220.1	1	1	1	1
113	set2 HVVMRXALLhA0	648A23	1	66267	1778	2512			Os02g0209000	0.994			0.994	0.994	0.994
114	set2 HVVMRXALLhA0	664A09	4	17850	9159	10038			Os07g0249800	0.975			0.975	0.975	0.975
115	set2 HVVMRXALLhA0	754E15	74	762	1	345			Os03g0411300	0.675	Sb01g032690.1	0.676	0.675	0.676	0.6755	<0.95	<0.90	<0.85	<0.80
116	set1 HVVMRXALLhA0	545G08	8	5093	3528	3775			Os02g0764100	0.879			0.879	0.879	0.879	<0.95	<0.90
117	set1 HVVMRXALLhA0	395I13	2	61880	13881	50910					Sb02g002270.1	0.729	0.729	0.729	0.729	<0.95	<0.90	<0.85	<0.80
