# Supplementary material for: De novo 454 sequencing of barcoded BAC pools for comprehensive gene survey and genome analysis in the complex genome of barley
Source: BMC Genomics. 2009 Nov 20;10:547. doi: 10.1186/1471-2164-10-547 (PMC2784808; doi:10.1186/1471-2164-10-547)
Supplement: Additional file 13 — Table S6. Number of misassemblies/chimeric contigs using different MIRA assembly metrics. Misassemblies and chimeric contigs were counted by visual inspection of tuple-plots against Sanger reference sequences. Largest contig, largest N50, N80 and N90 contigs and default parameter setting were regarded as possible metrics. [file 1471-2164-10-547-S13.XLS]

## Sheet: S6
Suppl. Tab. 6: Number of misassemblies / chimeric contigs using different MIRA assembly metrics (by comparison to the Sanger reference sequences)
BAC	Set	largest	N50	N80	N90	default
184G09	1	0/0	0/0	0/0	0/0	1/1
184G09	2	2/2	2/2	1/1	4/4	0/0
259I16	1	2/0	1/1	1/1	1/1	2/1
259I16	2	2/2	2/2	2/2	2/2	4/2
631P08	1	1/0	1/0	1/0	0/0	1/0
631P08	2	1/0	1/0	1/0	0/0	1/1
711N16	1	1/0	1/0	1/0	1/0	1/0
711N16	2	1/0	1/0	1/0	1/0	1/0
all		9/4	9/5	8/4	9/7	11/5
largest = assembly with the largest contig of all iterations
N50 = assembly with the highest N50 length of all iterations
N80 = assembly with the highest N80 length of all iterations
N90 = assembly with the highest N90 length of all iterations
default = assembly using the default parameters (hss=4, bph= 16)
