# Supplementary material for: De novo 454 sequencing of barcoded BAC pools for comprehensive gene survey and genome analysis in the complex genome of barley
Source: BMC Genomics. 2009 Nov 20;10:547. doi: 10.1186/1471-2164-10-547 (PMC2784808; doi:10.1186/1471-2164-10-547)
Supplement: Additional file 14 — Table S7. Barcodes for BACs of set2. The table shows the list of barcodes that were used for tagging different BACs in set 2. [file 1471-2164-10-547-S14.XLS]

## Sheet: S7
Suppl. tab 7: Barcodes for BACs of set2
pool	BAC	barcode
FLI_1	716J18	CACGTCA
FLI_1	731G05	CAGTGCT
FLI_1	735H15	CATCAGA
FLI_1	736A08	CGACAGT
FLI_1	736C18	CGAGACA
FLI_1	736D18	CGCATGA
FLI_1	736J15	CGCTCGT
FLI_1	738D18	CGTCTCA
FLI_1	738D19	CGTGTGT
FLI_1	738K10	CTAGTGA
FLI_1	739E08	CTCACAT
FLI_1	740F09	CTCTGCA
FLI_2	737B04	TGTGCAG
FLI_2	751B20	TGCTCTC
FLI_2	754P10	TATCATC
FLI_2	756E06	TCGATGC
FLI_2	658N22	ACTGCGC
FLI_2	702L13	ACGTAGC
FLI_2	715K20	ATAGAGC
FLI_2	745C22	TCACAGC
FLI_2	740N22	ATGCTAC
FLI_2	743G10	TGATGAC
FLI_2	754B06	ACACGAC
FLI_2	754K24	ATCAGAC
FLI_3	658M14	ACAGCTG
FLI_3	754E15	TACTATG
FLI_3	684N06	ATGCATG
FLI_3	704F07	TACGTCG
FLI_3	716E17	AGCTGCG
FLI_3	749N22	TATAGCG
FLI_3	750L15	ATCGACG
FLI_3	751P17	TAGCACG
FLI_3	318G23	AGAGTAG
FLI_3	631P08	TAGATAG
FLI_3	711N16	AGTCGAG
FLI_3	184G09	TCGTCAG
FLI_3	259I16	TCGTGTC
FLI_3	646C23	AGATATC
FLI_3	646P06	TGAGTGC
FLI_3	647A19	TAGTCGC
FLI_3	648A23	TGTACGC
FLI_3	650K24	TACGAGC
FLI_3	650L12	AGTCAGC
FLI_3	654C20	TATGTAC
FLI_3	654L12	AGTATAC
FLI_3	654M19	TAGCGAC
FLI_3	406M11	TCTAGAC
FLI_3	664A09	ATATCAC
